# Supplementary material for: Metal Interactions in the Ni Hyperaccumulating Population of Noccaea caerulescens Monte Prinzera
Source: Biology (Basel). 2023 Dec 18;12(12):1537. doi: 10.3390/biology12121537 (PMC10740792; doi:10.3390/biology12121537)
Supplement: Supplementary file 1 [file biology-12-01537-s001.zip]

Archive with 1 entries (1 files):
- biology-2758298-supplementary.pdf
